# Supplementary material for: Verification of a Novel Minimally Invasive Device for the Isolation of Rare Circulating Tumor Cells (CTC) in Cancer Patients’ Blood
Source: Cancers (Basel). 2022 Sep 29;14(19):4753. doi: 10.3390/cancers14194753 (PMC9562020; doi:10.3390/cancers14194753)
Supplement: Supplementary file 1 [file cancers-14-04753-s001.zip]

Archive with 1 entries (1 files):
- cancers-1947534-supplementary.pdf
